# Supplementary material for: Co-Infection Patterns in Individual Ixodes scapularis Ticks Reveal Associations between Viral, Eukaryotic and Bacterial Microorganisms
Source: Viruses. 2018 Jul 22;10(7):388. doi: 10.3390/v10070388 (PMC6071216; doi:10.3390/v10070388)
Supplement: Supplementary file 1 [file viruses-10-00388-s001.zip]

Archive with 5 entries (4 files):
- suppl_fig_1_abundance_scatterplot.pdf
- __MACOSX/
- __MACOSX/._suppl_fig_1_abundance_scatterplot.pdf
- suppl_table_1_primers.xlsx
- __MACOSX/._suppl_table_1_primers.xlsx
