# Supplementary material for: Co-Infection Patterns in Individual Ixodes scapularis Ticks Reveal Associations between Viral, Eukaryotic and Bacterial Microorganisms
Source: Viruses. 2018 Jul 22;10(7):388. doi: 10.3390/v10070388 (PMC6071216; doi:10.3390/v10070388)
Supplement: Supplementary file 1 [file viruses-10-00388-s001.zip › suppl_table_1_primers.xlsx]

## Sheet: Sheet1
Primer Name	Sequence (5' to 3')	Melting Temp ( ℃ )	Product Size
fliD-Fa	TGGTGACAGAGTGTATGATAATGGAA	60	~100
fliD-Ra	ACTCCTCCGGAAGCCACAA	60	~100
msp2-Fb	ATGGAAGGTAGTGTTGGTTATGGTATT	60	77
msp2-Rb	TTGGTCTTGAAGCGCTCGTA	60	77
18S-F	CGACTACGTCCCTGCCCTTTG	60	77
18S-R	ACGAAGGACGAATCCACGTTTC	60	77
glpQ-F	GACCCAGAAATTGACACAACCACAA	60	126
glpQ-R	TGATTTAAGTTCAGTTAGTGTGAAGTCAGT	60	126
SoBV L-seg For	AAGCCAAGAGCAAACCTGACC	60	276
SoBV L-seg Rev	CCTGTCGCATTTCCCTTTTCCT	60	276
Blacklegged Tick Phlebovirus 1 F	CTTGGAGCCACAACCTCACT	60	152
Blacklegged Tick Phlebovirus 1 R	GTTTTCTTGACCGCCAGGTA	60	152
Blacklegged Tick Phlebovirus 2 F	AGAAGACCCTGCTGAGACCA	60	212
Blacklegged Tick Phlebovirus 2 R	CACTATCCATGGCGTGTTTG	60	212
Blacklegged Tick Phlebovirus 3 F	GCAAAGCCAAACTGAGGAAG	60	202
Blacklegged Tick Phlebovirus 3 R	GCCTTCTTGGCAGTGAACTC	60	202
Powassan Virus F	ACCCTGAATTGGTCAACGAG	60	176
Powassan Virus R	TGCTCCCATTGTCACCAATA	60	176
Suffolk Virus F	CCGGGAACAACTGAAGTCAT	60	182
Suffolk Virus R	AGTGTGTTTGGCACAATGGA	60	182
Ixodes scapularis associated virus 1 F	TGCTTGAGGGAAGTCTCGAT	60	189
Ixodes scapularis associated virus 1 R	TACACTCCACACCGTTCCAA	60	189
I. scap gpdh F	AGCATAGCGAGCGTTGTG	55	161
I. scap gpdh R	TCGGCATTTGTAGAGACTGG	55	161
Onchocerciadea 12S rDNA F	TGACTGACTTTAGATTTTTCTTTGG	56	~180
Onchocerciadea 12S rDNA R	AATTACTTTCTTTTCCAATTTCACA	56	~180
